# Supplementary material for: ﻿Ophiclypeus, a new genus of Cardiochilinae Ashmead (Hymenoptera, Braconidae) from the Oriental region with descriptions of three new species
Source: Zookeys. 2023 Sep 15;1180:67–79. doi: 10.3897/zookeys.1180.100106 (PMC10517412; doi:10.3897/zookeys.1180.100106)
Supplement: XML Treatment for Ophiclypeus [file zookeys.1180.100106-treatment1.xml]

<!DOCTYPE tp:taxon-treatment
  PUBLIC "-//TaxonX//DTD Taxonomic Treatment Publishing DTD v0 20100105//EN" "tax-treatment-NSO.dtd">
<tp:taxon-treatment xmlns:tp="http://www.plazi.org/taxpub"><tp:treatment-meta><kwd-group><label>Taxon classification</label><kwd>
                <named-content content-type="kingdom">Animalia</named-content>
              </kwd><kwd>
                <named-content content-type="order">Hymenoptera</named-content>
              </kwd><kwd>
                <named-content content-type="family">Braconidae</named-content>
              </kwd></kwd-group><mixed-citation publication-type="journal"><person-group><name><surname>Kang</surname><given-names>Ilgoo</given-names></name><name><surname>Ghafouri Moghaddam</surname><given-names>Mostafa</given-names></name><name><surname>Sharkey</surname><given-names>Michael J.</given-names></name><name><surname>Quicke</surname><given-names>Donald L. J.</given-names></name><name><surname>Butcher</surname><given-names>Buntika A.</given-names></name><name><surname>Carlton</surname><given-names>Christopher E.</given-names></name></person-group><article-title>﻿<italic><tp:taxon-name><tp:taxon-name-part taxon-name-part-type="genus" reg="Ophiclypeus">Ophiclypeus</tp:taxon-name-part></tp:taxon-name></italic>, a new genus of <tp:taxon-name><tp:taxon-name-part taxon-name-part-type="subfamily">Cardiochilinae</tp:taxon-name-part></tp:taxon-name> Ashmead (<tp:taxon-name><tp:taxon-name-part taxon-name-part-type="order">Hymenoptera</tp:taxon-name-part></tp:taxon-name>, <tp:taxon-name><tp:taxon-name-part taxon-name-part-type="family">Braconidae</tp:taxon-name-part></tp:taxon-name>) from the Oriental region with descriptions of three new species</article-title><source>Zookeys</source><day>15</day><month>09</month><year>2023</year><volume>1180</volume><fpage>67</fpage><lpage>79</lpage><pub-id pub-id-type="doi">10.3897/zookeys.1180.100106</pub-id></mixed-citation></tp:treatment-meta><tp:nomenclature><label>﻿</label><tp:taxon-name>
              <object-id xmlns:xlink="http://www.w3.org/1999/xlink" content-type="arpha" xlink:type="simple">E3CA6B87-C936-51F3-8A1F-3D4F6A2FEF28</object-id>
              <tp:taxon-name-part taxon-name-part-type="genus" reg="Ophiclypeus">Ophiclypeus</tp:taxon-name-part>
              <object-id xmlns:xlink="http://www.w3.org/1999/xlink" content-type="zoobank" xlink:type="simple">https://zoobank.org/F1AB0281-3DEA-42F6-A9DF-55CC8F7F0401</object-id>
            </tp:taxon-name><tp:taxon-authority>Kang</tp:taxon-authority><tp:taxon-status xmlns:xlink="http://www.w3.org/1999/xlink" xlink:type="simple">gen. nov.</tp:taxon-status></tp:nomenclature><tp:treatment-sec sec-type="type species" id="SECID0EYLAC"><title>Type species.</title><p><italic><tp:taxon-name><tp:taxon-name-part taxon-name-part-type="genus" reg="Ophiclypeus">Ophiclypeus</tp:taxon-name-part><tp:taxon-name-part taxon-name-part-type="species" reg="chiangmaiensis">chiangmaiensis</tp:taxon-name-part></tp:taxon-name></italic> Kang, sp. nov.</p></tp:treatment-sec><tp:treatment-sec sec-type="diagnosis" id="SECID0EJMAC"><title>Diagnosis.</title><p>Members of <italic><tp:taxon-name><tp:taxon-name-part taxon-name-part-type="genus" reg="Ophiclypeus">Ophiclypeus</tp:taxon-name-part></tp:taxon-name></italic> gen. nov. are similar to members of <italic><tp:taxon-name><tp:taxon-name-part taxon-name-part-type="genus" reg="Bohayella">Bohayella</tp:taxon-name-part></tp:taxon-name></italic> Belokobylskij, 1987, <italic><tp:taxon-name><tp:taxon-name-part taxon-name-part-type="genus" reg="Hartemita">Hartemita</tp:taxon-name-part></tp:taxon-name></italic> Cameron, 1910, <italic><tp:taxon-name><tp:taxon-name-part taxon-name-part-type="genus" reg="Hymenicis">Hymenicis</tp:taxon-name-part></tp:taxon-name></italic> Dangerfield, Austin &amp; Whitfield, 1999, <italic><tp:taxon-name><tp:taxon-name-part taxon-name-part-type="genus" reg="Pseudcardiochilus">Pseudcardiochilus</tp:taxon-name-part></tp:taxon-name></italic> Hedwig, 1957, and <italic><tp:taxon-name><tp:taxon-name-part taxon-name-part-type="genus" reg="Retusigaster">Retusigaster</tp:taxon-name-part></tp:taxon-name></italic> Dangerfield, Austin &amp; Whitfield, 1999 based on the following shared characters: ovipositor short, thick, and sharply downcurved; hypopygium short and not pointed apically. However, members of <italic><tp:taxon-name><tp:taxon-name-part taxon-name-part-type="genus" reg="Ophiclypeus">Ophiclypeus</tp:taxon-name-part></tp:taxon-name></italic> gen. nov. can be distinguished from the members of the other five genera by the following combination of characters: a narrow face (Figs <xref ref-type="fig" rid="F1">1E</xref>, <xref ref-type="fig" rid="F2">2D</xref>, <xref ref-type="fig" rid="F3">3E</xref>); long, dense interommatidial setae present (Figs <xref ref-type="fig" rid="F1">1E</xref>, <xref ref-type="fig" rid="F2">2D</xref>, <xref ref-type="fig" rid="F3">3E</xref>); clypeus with two sharp apical teeth (Figs <xref ref-type="fig" rid="F1">1E</xref>, <xref ref-type="fig" rid="F2">2D</xref>, <xref ref-type="fig" rid="F3">3E</xref>); hind tibia without expanded apex (Figs <xref ref-type="fig" rid="F2">2A</xref>, <xref ref-type="fig" rid="F3">3F</xref>); hind tarsus laterally expanded, but not enlarged as much as <italic><tp:taxon-name><tp:taxon-name-part taxon-name-part-type="genus" reg="Hartemita">Hartemita</tp:taxon-name-part></tp:taxon-name></italic> (Figs <xref ref-type="fig" rid="F2">2A</xref>, <xref ref-type="fig" rid="F3">3F</xref>); claws pectinate; absence of 2–1A of hind wing (Figs <xref ref-type="fig" rid="F2">2A</xref>, <xref ref-type="fig" rid="F3">3F</xref>); propodeal areola completely developed (Fig. <xref ref-type="fig" rid="F3">3D</xref>); <abbrev xmlns:xlink="http://www.w3.org/1999/xlink" xlink:title="first metasomal tergum" id="ABBRID0EIAAE" xlink:type="simple">T1</abbrev> 1.1–1.3× longer than apical width (Figs <xref ref-type="fig" rid="F1">1D</xref>, <xref ref-type="fig" rid="F2">2H</xref>, <xref ref-type="fig" rid="F3">3D</xref>); short ovipositor sheath 0.3–0.6× longer than length of hind basitarsus; &gt;0.2× longer than hind tibia (Figs <xref ref-type="fig" rid="F1">1G</xref>, <xref ref-type="fig" rid="F2">2C</xref>, <xref ref-type="fig" rid="F3">3F</xref>).</p><fig id="F1" position="float" orientation="portrait"><object-id xmlns:xlink="http://www.w3.org/1999/xlink" content-type="doi" xlink:type="simple">10.3897/zookeys.1180.100106.figure1</object-id><object-id xmlns:xlink="http://www.w3.org/1999/xlink" content-type="arpha" xlink:type="simple">B729CD57-E86A-5689-B5E7-4DBC592B583E</object-id><label>Figure 1.</label><caption><p><italic><tp:taxon-name><tp:taxon-name-part taxon-name-part-type="genus" reg="Ophiclypeus">Ophiclypeus</tp:taxon-name-part><tp:taxon-name-part taxon-name-part-type="species" reg="chiangmaiensis">chiangmaiensis</tp:taxon-name-part></tp:taxon-name></italic> sp. nov. <bold>A</bold> lateral habitus <bold>B</bold> wings <bold>C</bold> dorsal head and mesoscutum <bold>D</bold> dorsal propodeum and metasoma <bold>E</bold> anterior head <bold>F</bold> lateral mesosoma <bold>G</bold> lateral metasoma.</p></caption><graphic xmlns:xlink="http://www.w3.org/1999/xlink" xlink:href="zookeys-1180-067_article-100106__-g001.jpg" position="float" orientation="portrait" xlink:type="simple" id="oo_906070.jpg"><uri content-type="original_file" xlink:type="simple">https://binary.pensoft.net/fig/906070</uri></graphic></fig><fig id="F2" position="float" orientation="portrait"><object-id xmlns:xlink="http://www.w3.org/1999/xlink" content-type="doi" xlink:type="simple">10.3897/zookeys.1180.100106.figure2</object-id><object-id xmlns:xlink="http://www.w3.org/1999/xlink" content-type="arpha" xlink:type="simple">656BDD87-499D-55CC-8CBE-C4BC432E8F58</object-id><label>Figure 2.</label><caption><p><italic><tp:taxon-name><tp:taxon-name-part taxon-name-part-type="genus" reg="Ophiclypeus">Ophiclypeus</tp:taxon-name-part><tp:taxon-name-part taxon-name-part-type="species" reg="dvaravati">dvaravati</tp:taxon-name-part></tp:taxon-name></italic> sp. nov. <bold>A</bold> lateral habitus <bold>B</bold> lateral mesosoma <bold>C</bold> lateral metasoma <bold>D</bold> anterior head <bold>E</bold> dorsal head <bold>F</bold> lateral head <bold>G</bold> mesoscutum <bold>H</bold> dorsal propodeum and metasoma.</p></caption><graphic xmlns:xlink="http://www.w3.org/1999/xlink" xlink:href="zookeys-1180-067_article-100106__-g002.jpg" position="float" orientation="portrait" xlink:type="simple" id="oo_906071.jpg"><uri content-type="original_file" xlink:type="simple">https://binary.pensoft.net/fig/906071</uri></graphic></fig><fig id="F3" position="float" orientation="portrait"><object-id xmlns:xlink="http://www.w3.org/1999/xlink" content-type="doi" xlink:type="simple">10.3897/zookeys.1180.100106.figure3</object-id><object-id xmlns:xlink="http://www.w3.org/1999/xlink" content-type="arpha" xlink:type="simple">0384EAA6-0B1D-5C34-8807-79736CEF873E</object-id><label>Figure 3.</label><caption><p><italic><tp:taxon-name><tp:taxon-name-part taxon-name-part-type="genus" reg="Ophiclypeus">Ophiclypeus</tp:taxon-name-part><tp:taxon-name-part taxon-name-part-type="species" reg="junyani">junyani</tp:taxon-name-part></tp:taxon-name></italic> sp. nov. <bold>A</bold> lateral habitus <bold>B</bold> lateral mesosoma <bold>C</bold> dorsal head and mesoscutum <bold>D</bold> dorsal propodeum and metasoma <bold>E</bold> anterior head <bold>F</bold> lateral metasoma; arrows show ovipositor length.</p></caption><graphic xmlns:xlink="http://www.w3.org/1999/xlink" xlink:href="zookeys-1180-067_article-100106__-g003.jpg" position="float" orientation="portrait" xlink:type="simple" id="oo_906072.jpg"><uri content-type="original_file" xlink:type="simple">https://binary.pensoft.net/fig/906072</uri></graphic></fig></tp:treatment-sec><tp:treatment-sec sec-type="description" id="SECID0EWEAE"><title>Description.</title><p>Body length 4.6–7.3 mm.</p><p><bold><italic>Head</italic>.</bold> Antenna with 38–40 segments. Interantennal space with median carina. Eye densely setose, setae long. Gena extended ventro-posteriorly into moderate prominence. Clypeus with two sharp apical tubercles. Mandible bidentate. Maxillary palpus with 6 segments. Apical maxillary palpomere longer than fifth palpomere. Labial palpus with 4 segments. Galea short. Glossa short. Occipital carina absent.</p><p><bold><italic>Mesosoma</italic>.</bold> Notauli entirely crenulate. Scutellar sulcus present, with five or six carinae. Postscutellar depression crenulate. Pronotum sculptured over most of its surface. Precoxal sulcus strongly crenulate and not reaching posterior margin. Epicnemial carina absent. Episternal scrobe straight. Metapleuron strongly sculptured.</p><p><bold><italic>Legs</italic>.</bold> Basal spur on fore tibia 0.8–0.9× longer than length of basitarsus. Hind tibia without apical cup-like projection. Claws pectinate. Hind tarsus laterally expanded.</p><p><bold><italic>Wings</italic>.</bold> Fore wing second submarginal cell trapezoid, longer than height; vein 1r absent; 3r present basally; 3RSb angled at basal third; stigma about 3.0× longer than wide medially. Hind wing 2r-m absent; 2–1A absent.</p><p><bold><italic>Metasoma</italic>.</bold><abbrev xmlns:xlink="http://www.w3.org/1999/xlink" xlink:title="first metasomal tergum" id="ABBRID0E5FAE" xlink:type="simple">T1</abbrev> 1.1–1.3× longer than its posterior width, posteriorly combined with laterotergite; area near Y-shaped suture anteriorly or entirely crenulate. <abbrev xmlns:xlink="http://www.w3.org/1999/xlink" xlink:title="second metasomal tergum" id="ABBRID0ECGAE" xlink:type="simple">T2</abbrev> 0.2–0.3× longer than its posterior width, with curved posterior margin. Hypopygium without median longitudinal fold. Protruded ovipositor sheath short and downcurved, 0.3–0.6× longer than length of hind basitarsus with long setae in apical half.</p><p><bold>Male.</bold> Unknown.</p></tp:treatment-sec><tp:treatment-sec sec-type="biology" id="SECID0EKGAE"><title>Biology.</title><p>Unknown.</p></tp:treatment-sec><tp:treatment-sec sec-type="distribution" id="SECID0EPGAE"><title>Distribution.</title><p>Oriental region (Taiwan, Thailand) (Fig. <xref ref-type="fig" rid="F4">4</xref>).</p><fig id="F4" position="float" orientation="portrait"><object-id xmlns:xlink="http://www.w3.org/1999/xlink" content-type="doi" xlink:type="simple">10.3897/zookeys.1180.100106.figure4</object-id><object-id xmlns:xlink="http://www.w3.org/1999/xlink" content-type="arpha" xlink:type="simple">0F4485E2-8781-5384-8C7F-E7A1295564BF</object-id><label>Figure 4.</label><caption><p>Distribution map of <italic><tp:taxon-name><tp:taxon-name-part taxon-name-part-type="genus" reg="Ophiclypeus">Ophiclypeus</tp:taxon-name-part></tp:taxon-name></italic> species.</p></caption><graphic xmlns:xlink="http://www.w3.org/1999/xlink" xlink:href="zookeys-1180-067_article-100106__-g004.jpg" position="float" orientation="portrait" xlink:type="simple" id="oo_906073.jpg"><uri content-type="original_file" xlink:type="simple">https://binary.pensoft.net/fig/906073</uri></graphic></fig></tp:treatment-sec><tp:treatment-sec sec-type="etymology" id="SECID0ENHAE"><title>Etymology.</title><p>The name for the genus refers to “shield with snake fangs”. From “ophi” (Greek for “snake”) and “clypeus” (Latin for “shield”). Gender: masculine.</p></tp:treatment-sec><tp:treatment-sec sec-type="notes" id="SECID0ESHAE"><title>Notes.</title><p>We modified the key to world genera of <tp:taxon-name><tp:taxon-name-part taxon-name-part-type="subfamily">Cardiochilinae</tp:taxon-name-part></tp:taxon-name> by <xref ref-type="bibr" rid="B6">Dangerfield et al. (1999)</xref> as follows:</p><table-wrap content-type="key" position="anchor" orientation="portrait"><table id="TID0EEJAC" rules="all"><tbody><tr><td rowspan="1" colspan="1">5(4)</td><td rowspan="1" colspan="1"><bold>a.</bold><abbrev xmlns:xlink="http://www.w3.org/1999/xlink" xlink:title="first metasomal tergum" id="ABBRID0ETIAE" xlink:type="simple">T1</abbrev> &gt;3.0× longer than its posterior width</td><td rowspan="1" colspan="1">
                      <bold>6</bold>
                    </td></tr><tr><td rowspan="1" colspan="1">–</td><td rowspan="1" colspan="1"><bold>b.</bold><abbrev xmlns:xlink="http://www.w3.org/1999/xlink" xlink:title="first metasomal tergum" id="ABBRID0EHJAE" xlink:type="simple">T1</abbrev> 1.1–2.0× longer than its posterior width</td><td rowspan="1" colspan="1">
                      <bold>16</bold>
                    </td></tr><tr><td rowspan="1" colspan="3">
                      <inline-graphic xmlns:xlink="http://www.w3.org/1999/xlink" xlink:href="zookeys-1180-067_article-100106__-i001.jpg" xlink:type="simple" id="oo_906074.jpg"/>
                    </td></tr><tr><td rowspan="1" colspan="1">16(5)</td><td rowspan="1" colspan="1"><bold>a.</bold> Eyes seemingly without interommatidial setae. <bold>aa.</bold> clypeus &gt;2.5× longer than its height and without clypeal tubercles. <bold>aaa.</bold> 2–1A of hind wing present and extending halfway to wing margin</td><td rowspan="1" colspan="1">
                      <bold><italic><tp:taxon-name><tp:taxon-name-part taxon-name-part-type="genus" reg="Retusigaster">Retusigaster</tp:taxon-name-part></tp:taxon-name></italic> Dangerfield, Austin, &amp; Whitfield, 1999</bold>
                    </td></tr><tr><td rowspan="1" colspan="3">
                      <inline-graphic xmlns:xlink="http://www.w3.org/1999/xlink" xlink:href="zookeys-1180-067_article-100106__-i002.jpg" xlink:type="simple" id="oo_906075.jpg"/>
                    </td></tr><tr><td rowspan="1" colspan="1">–</td><td rowspan="1" colspan="1"><bold>b.</bold> Eyes with long and dense interommatidial setae; clypeus &lt;2.0× longer than its height and with clypeal tubercles. <bold>bb.</bold> 2–1A of hind wing absent</td><td rowspan="1" colspan="1">
                      <bold><italic><tp:taxon-name><tp:taxon-name-part taxon-name-part-type="genus" reg="Ophiclypeus">Ophiclypeus</tp:taxon-name-part></tp:taxon-name></italic> gen. nov.</bold>
                    </td></tr><tr><td rowspan="1" colspan="3">
                      <inline-graphic xmlns:xlink="http://www.w3.org/1999/xlink" xlink:href="zookeys-1180-067_article-100106__-i003.jpg" xlink:type="simple" id="oo_906076.jpg"/>
                    </td></tr></tbody></table></table-wrap></tp:treatment-sec><ref-list><ref id="B6"><mixed-citation xmlns:xlink="http://www.w3.org/1999/xlink" xlink:type="simple"><person-group><name name-style="western"><surname>Dangerfield</surname><given-names>PC</given-names></name><name name-style="western"><surname>Austin</surname><given-names>AD</given-names></name><name name-style="western"><surname>Whitfield</surname><given-names>JB</given-names></name></person-group> (<year>1999</year>) <article-title>Systematics of the world genera of <tp:taxon-name><tp:taxon-name-part taxon-name-part-type="subfamily">Cardiochilinae</tp:taxon-name-part></tp:taxon-name> (<tp:taxon-name><tp:taxon-name-part taxon-name-part-type="order">Hymenoptera</tp:taxon-name-part></tp:taxon-name>: <tp:taxon-name><tp:taxon-name-part taxon-name-part-type="family">Braconidae</tp:taxon-name-part></tp:taxon-name>).</article-title><source>Invertebrate Taxonomy</source><volume>13</volume>(<issue>6</issue>): <fpage>917</fpage>–<lpage>976</lpage>. <ext-link xlink:href="10.1071/IT98020" ext-link-type="doi" xlink:type="simple">https://doi.org/10.1071/IT98020</ext-link></mixed-citation></ref></ref-list></tp:taxon-treatment>
