# Supplementary material for: ﻿Ophiclypeus, a new genus of Cardiochilinae Ashmead (Hymenoptera, Braconidae) from the Oriental region with descriptions of three new species
Source: Zookeys. 2023 Sep 15;1180:67–79. doi: 10.3897/zookeys.1180.100106 (PMC10517412; doi:10.3897/zookeys.1180.100106)
Supplement: XML Treatment for Ophiclypeus chiangmaiensis [file zookeys.1180.100106-treatment2.xml]

<!DOCTYPE tp:taxon-treatment
  PUBLIC "-//TaxonX//DTD Taxonomic Treatment Publishing DTD v0 20100105//EN" "tax-treatment-NSO.dtd">
<tp:taxon-treatment xmlns:tp="http://www.plazi.org/taxpub"><tp:treatment-meta><kwd-group><label>Taxon classification</label><kwd>
                <named-content content-type="kingdom">Animalia</named-content>
              </kwd><kwd>
                <named-content content-type="order">Hymenoptera</named-content>
              </kwd><kwd>
                <named-content content-type="family">Braconidae</named-content>
              </kwd></kwd-group><mixed-citation publication-type="journal"><person-group><name><surname>Kang</surname><given-names>Ilgoo</given-names></name><name><surname>Ghafouri Moghaddam</surname><given-names>Mostafa</given-names></name><name><surname>Sharkey</surname><given-names>Michael J.</given-names></name><name><surname>Quicke</surname><given-names>Donald L. J.</given-names></name><name><surname>Butcher</surname><given-names>Buntika A.</given-names></name><name><surname>Carlton</surname><given-names>Christopher E.</given-names></name></person-group><article-title>﻿<italic><tp:taxon-name><tp:taxon-name-part taxon-name-part-type="genus" reg="Ophiclypeus">Ophiclypeus</tp:taxon-name-part></tp:taxon-name></italic>, a new genus of <tp:taxon-name><tp:taxon-name-part taxon-name-part-type="subfamily">Cardiochilinae</tp:taxon-name-part></tp:taxon-name> Ashmead (<tp:taxon-name><tp:taxon-name-part taxon-name-part-type="order">Hymenoptera</tp:taxon-name-part></tp:taxon-name>, <tp:taxon-name><tp:taxon-name-part taxon-name-part-type="family">Braconidae</tp:taxon-name-part></tp:taxon-name>) from the Oriental region with descriptions of three new species</article-title><source>Zookeys</source><day>15</day><month>09</month><year>2023</year><volume>1180</volume><fpage>67</fpage><lpage>79</lpage><pub-id pub-id-type="doi">10.3897/zookeys.1180.100106</pub-id></mixed-citation></tp:treatment-meta><tp:nomenclature><label>﻿</label><tp:taxon-name>
              <object-id xmlns:xlink="http://www.w3.org/1999/xlink" content-type="arpha" xlink:type="simple">9EFF394E-1D8C-580E-8EFA-8C5DE6FA9247</object-id>
              <tp:taxon-name-part taxon-name-part-type="genus" reg="Ophiclypeus">Ophiclypeus</tp:taxon-name-part>
              <tp:taxon-name-part taxon-name-part-type="species" reg="chiangmaiensis">chiangmaiensis</tp:taxon-name-part>
              <object-id xmlns:xlink="http://www.w3.org/1999/xlink" content-type="zoobank" xlink:type="simple">https://zoobank.org/21A46417-2184-4469-8150-53DC9D32E5D5</object-id>
            </tp:taxon-name><tp:taxon-authority>Kang</tp:taxon-authority><tp:taxon-status xmlns:xlink="http://www.w3.org/1999/xlink" xlink:type="simple">sp. nov.</tp:taxon-status><xref ref-type="fig" rid="F1">Fig. 1A–G</xref></tp:nomenclature><tp:treatment-sec sec-type="type material" id="SECID0EBSAE"><title>Type material.</title><p><bold><italic>Holotype</italic>.</bold> Thailand • ♀; Don Phao, Mae Wang, Pa Huay Kho, Chiang Mai, Thailand; <named-content xmlns:xlink="http://www.w3.org/1999/xlink" content-type="dwc:verbatimCoordinates" xlink:type="simple"><named-content content-type="geo-json" specific-use="{&#34;type&#34;:&#34;Point&#34;,&#34;coordinates&#34;:[98.807000,18.692000]}" id="NCID0EPSAE" xlink:type="simple">18.692°N, 98.807°E</named-content></named-content>; iv.1997; Saowapa Sonthichai; collected in an edge of mixed deciduous lowland forest using Malaise trap. Will be deposited in Queen Sirikit Botanic Garden Entomology Collection (Chiang Mai, Thailand, QSBG).</p></tp:treatment-sec><tp:treatment-sec sec-type="diagnosis" id="SECID0ETSAE"><title>Diagnosis.</title><p>Adult body size smaller than that of <italic><tp:taxon-name><tp:taxon-name-part taxon-name-part-type="genus" reg="Ophiclypeus">O.</tp:taxon-name-part><tp:taxon-name-part taxon-name-part-type="species" reg="junyani">junyani</tp:taxon-name-part></tp:taxon-name></italic> sp. nov. Face with stronger punctures (Fig. <xref ref-type="fig" rid="F1">1E</xref>). Malar space 1.2× longer than basal width of mandible (Fig. <xref ref-type="fig" rid="F1">1E</xref>). Mesoscutum with stronger and larger punctures (Fig. <xref ref-type="fig" rid="F1">1C</xref>). Mesopleuron with stronger punctures (Fig. <xref ref-type="fig" rid="F1">1C</xref>). Fore femur apically pale. Apical fourth of fore wing infuscate (Fig. <xref ref-type="fig" rid="F1">1B</xref>). 3r of hind wing present basally (Fig. <xref ref-type="fig" rid="F1">1B</xref>). The ratio of propodeum (median length to width) = 0.7 (Fig. <xref ref-type="fig" rid="F1">1D</xref>). Propodeal areola narrow and spindle-shaped (Fig. <xref ref-type="fig" rid="F1">1D</xref>). Inner space of Y-shaped suture entirely smooth (Fig. <xref ref-type="fig" rid="F1">1D</xref>). Y-shaped suture entirely crenulate (Fig. <xref ref-type="fig" rid="F1">1D</xref>).</p></tp:treatment-sec><tp:treatment-sec sec-type="description" id="SECID0EMUAE"><title>Description.</title><p>Body 5.5 mm.</p><p><bold><italic>Head</italic>.</bold> Antenna with 38 segments. Face width 1.2× longer than its height (1.02:0.83). Width of anterior ocellus 0.8× longer than <abbrev xmlns:xlink="http://www.w3.org/1999/xlink" xlink:title="distance between posterior ocelli" id="ABBRID0EYUAE" xlink:type="simple">POL</abbrev> (0.15:0.18). Median width of eye about 0.8× longer than the median width of gena in lateral view (0.29:0.36). Clypeus 1.9× longer than its height (0.67:0.35). Malar space 1.2× longer than basal width of mandible (0.24:0.20).</p><p><bold><italic>Mesosoma</italic>.</bold> Scutellar sulcus with five carinae. Pronotum ventrally carinate, posteriorly crenulate. Mesopleuron dorsally rugulose, medially smooth, ventrally punctate (evenly punctured entirely). Metapleuron crenulate medially and rugulose anteriorly and posteriorly. Propodeum 0.7× longer than its median width (0.67:0.96), strongly rugulose; median areola 2.1× longer than its maximum width (0.53:0.25) and spindle-shaped.</p><p><bold><italic>Legs</italic>.</bold> Basal spur on fore tibia 0.9× longer than length of basitarsus (not measured using images). Basal spur on mid tibia 0.9× longer than length of basitarsus (0.59:0.64). Basal spur on the hind tibia 0.7× longer than length of basitarsus (0.62:0.88).</p><p><bold><italic>Wings</italic>.</bold> Fore wing 5.5 mm; second submarginal cell trapezoid, 2.8× longer than height (1.05:0.38); pterostigma about 2.8× longer than wide medially (1.08:0.38).</p><p><bold><italic>Metasoma</italic>.</bold><abbrev xmlns:xlink="http://www.w3.org/1999/xlink" xlink:title="first metasomal tergum" id="ABBRID0EYVAE" xlink:type="simple">T1</abbrev> 1.2× longer than its posterior width (0.79:0.64), separated with lateral tergum by suture anteriorly and by color posteriorly; Y-shaped suture entirely crenulate; inner space of Y-shaped suture entirely smooth. <abbrev xmlns:xlink="http://www.w3.org/1999/xlink" xlink:title="second metasomal tergum" id="ABBRID0E3VAE" xlink:type="simple">T2</abbrev> 0.3× longer than its posterior width (0.33:1.34), with curved posterior margin, 0.7× longer than <abbrev xmlns:xlink="http://www.w3.org/1999/xlink" xlink:title="third metasomal tergum" id="ABBRID0EAWAE" xlink:type="simple">T3</abbrev> (0.33:0.50). <abbrev xmlns:xlink="http://www.w3.org/1999/xlink" xlink:title="third metasomal tergum" id="ABBRID0EEWAE" xlink:type="simple">T3</abbrev> 0.3× longer than its posterior width (0.50:1.48). Protruded ovipositor sheath 0.5× longer than length of hind basitarsus (0.47:0.88), with long setae at apical half.</p><p><bold><italic>Color</italic>.</bold> Body mostly black or dark brown except for the following, which are pale ivory or white: area between lateral clypeus and dorsal mandible; apical and penultimate maxillary palpomeres; glossa; apical fore femur; entire fore tibia, fore tarsus, and mid tarsus; basal mid tibia and hind tibia; tibial spurs; <abbrev xmlns:xlink="http://www.w3.org/1999/xlink" xlink:title="first metasomal tergum" id="ABBRID0EPWAE" xlink:type="simple">T1</abbrev> laterally; ovipositor. Wings hyaline basally and infuscate at apical fourth. Pterostigma mostly dark except for base and apex. Body color is similar to a pattern of <italic><tp:taxon-name><tp:taxon-name-part taxon-name-part-type="genus" reg="Ophiclypeus">O.</tp:taxon-name-part><tp:taxon-name-part taxon-name-part-type="species" reg="dvaravati">dvaravati</tp:taxon-name-part></tp:taxon-name></italic> sp. nov. but possessing brighter metasoma and several whitish leg parts.</p><p><bold>Male.</bold> Unknown.</p></tp:treatment-sec><tp:treatment-sec sec-type="biology" id="SECID0ECXAE"><title>Biology.</title><p>Unknown.</p></tp:treatment-sec><tp:treatment-sec sec-type="distribution" id="SECID0EHXAE"><title>Distribution.</title><p><italic><tp:taxon-name><tp:taxon-name-part taxon-name-part-type="genus" reg="Ophiclypeus">Ophiclypeus</tp:taxon-name-part><tp:taxon-name-part taxon-name-part-type="species" reg="chiangmaiensis">chiangmaiensis</tp:taxon-name-part></tp:taxon-name></italic> sp. nov. is known from Don Pao, Mae Wang, Chiang Mai, Thailand (Fig. <xref ref-type="fig" rid="F4">4</xref>).</p></tp:treatment-sec><tp:treatment-sec sec-type="etymology" id="SECID0E3XAE"><title>Etymology.</title><p>This species is named after the collecting site, “Chiang Mai Province”.</p></tp:treatment-sec><tp:treatment-sec sec-type="notes" id="SECID0EBYAE"><title>Notes.</title><p>The first author attempted to obtain molecular data from a specimen of <italic><tp:taxon-name><tp:taxon-name-part taxon-name-part-type="genus" reg="Ophiclypeus">O.</tp:taxon-name-part><tp:taxon-name-part taxon-name-part-type="species" reg="chiangmaiensis">chiangmaiensis</tp:taxon-name-part></tp:taxon-name></italic> sp. nov. collected in 1997 but failed, and there was no attempt to acquire molecular data from a specimen of <italic><tp:taxon-name><tp:taxon-name-part taxon-name-part-type="genus" reg="Ophiclypeus">O.</tp:taxon-name-part><tp:taxon-name-part taxon-name-part-type="species" reg="dvaravati">dvaravati</tp:taxon-name-part></tp:taxon-name></italic> sp. nov. collected in 2016. In the future research, molecular analyses based on newly collected specimens and portions of existing museum specimens will be helpful in placing <italic><tp:taxon-name><tp:taxon-name-part taxon-name-part-type="genus" reg="Ophiclypeus">Ophiclypeus</tp:taxon-name-part></tp:taxon-name></italic> gen. nov. into a broader phylogenetic context with other cardiochilines.</p></tp:treatment-sec><tp:treatment-sec><!--Section generated to contain objects referenced in tp:taxon-treatment.--><fig id="F1" position="float" orientation="portrait"><object-id xmlns:xlink="http://www.w3.org/1999/xlink" content-type="doi" xlink:type="simple">10.3897/zookeys.1180.100106.figure1</object-id><object-id xmlns:xlink="http://www.w3.org/1999/xlink" content-type="arpha" xlink:type="simple">B729CD57-E86A-5689-B5E7-4DBC592B583E</object-id><label>Figure 1.</label><caption><p><italic><tp:taxon-name><tp:taxon-name-part taxon-name-part-type="genus" reg="Ophiclypeus">Ophiclypeus</tp:taxon-name-part><tp:taxon-name-part taxon-name-part-type="species" reg="chiangmaiensis">chiangmaiensis</tp:taxon-name-part></tp:taxon-name></italic> sp. nov. <bold>A</bold> lateral habitus <bold>B</bold> wings <bold>C</bold> dorsal head and mesoscutum <bold>D</bold> dorsal propodeum and metasoma <bold>E</bold> anterior head <bold>F</bold> lateral mesosoma <bold>G</bold> lateral metasoma.</p></caption><graphic xmlns:xlink="http://www.w3.org/1999/xlink" xlink:href="zookeys-1180-067_article-100106__-g001.jpg" position="float" orientation="portrait" xlink:type="simple" id="oo_906070.jpg"><uri content-type="original_file" xlink:type="simple">https://binary.pensoft.net/fig/906070</uri></graphic></fig><fig id="F4" position="float" orientation="portrait"><object-id xmlns:xlink="http://www.w3.org/1999/xlink" content-type="doi" xlink:type="simple">10.3897/zookeys.1180.100106.figure4</object-id><object-id xmlns:xlink="http://www.w3.org/1999/xlink" content-type="arpha" xlink:type="simple">0F4485E2-8781-5384-8C7F-E7A1295564BF</object-id><label>Figure 4.</label><caption><p>Distribution map of <italic><tp:taxon-name><tp:taxon-name-part taxon-name-part-type="genus" reg="Ophiclypeus">Ophiclypeus</tp:taxon-name-part></tp:taxon-name></italic> species.</p></caption><graphic xmlns:xlink="http://www.w3.org/1999/xlink" xlink:href="zookeys-1180-067_article-100106__-g004.jpg" position="float" orientation="portrait" xlink:type="simple" id="oo_906073.jpg"><uri content-type="original_file" xlink:type="simple">https://binary.pensoft.net/fig/906073</uri></graphic></fig></tp:treatment-sec></tp:taxon-treatment>
