# Supplementary material for: ﻿Ophiclypeus, a new genus of Cardiochilinae Ashmead (Hymenoptera, Braconidae) from the Oriental region with descriptions of three new species
Source: Zookeys. 2023 Sep 15;1180:67–79. doi: 10.3897/zookeys.1180.100106 (PMC10517412; doi:10.3897/zookeys.1180.100106)
Supplement: XML Treatment for Ophiclypeus dvaravati [file zookeys.1180.100106-treatment3.xml]

<!DOCTYPE tp:taxon-treatment
  PUBLIC "-//TaxonX//DTD Taxonomic Treatment Publishing DTD v0 20100105//EN" "tax-treatment-NSO.dtd">
<tp:taxon-treatment xmlns:tp="http://www.plazi.org/taxpub"><tp:treatment-meta><kwd-group><label>Taxon classification</label><kwd>
                <named-content content-type="kingdom">Animalia</named-content>
              </kwd><kwd>
                <named-content content-type="order">Hymenoptera</named-content>
              </kwd><kwd>
                <named-content content-type="family">Braconidae</named-content>
              </kwd></kwd-group><mixed-citation publication-type="journal"><person-group><name><surname>Kang</surname><given-names>Ilgoo</given-names></name><name><surname>Ghafouri Moghaddam</surname><given-names>Mostafa</given-names></name><name><surname>Sharkey</surname><given-names>Michael J.</given-names></name><name><surname>Quicke</surname><given-names>Donald L. J.</given-names></name><name><surname>Butcher</surname><given-names>Buntika A.</given-names></name><name><surname>Carlton</surname><given-names>Christopher E.</given-names></name></person-group><article-title>﻿<italic><tp:taxon-name><tp:taxon-name-part taxon-name-part-type="genus" reg="Ophiclypeus">Ophiclypeus</tp:taxon-name-part></tp:taxon-name></italic>, a new genus of <tp:taxon-name><tp:taxon-name-part taxon-name-part-type="subfamily">Cardiochilinae</tp:taxon-name-part></tp:taxon-name> Ashmead (<tp:taxon-name><tp:taxon-name-part taxon-name-part-type="order">Hymenoptera</tp:taxon-name-part></tp:taxon-name>, <tp:taxon-name><tp:taxon-name-part taxon-name-part-type="family">Braconidae</tp:taxon-name-part></tp:taxon-name>) from the Oriental region with descriptions of three new species</article-title><source>Zookeys</source><day>15</day><month>09</month><year>2023</year><volume>1180</volume><fpage>67</fpage><lpage>79</lpage><pub-id pub-id-type="doi">10.3897/zookeys.1180.100106</pub-id></mixed-citation></tp:treatment-meta><tp:nomenclature><label>﻿</label><tp:taxon-name>
              <object-id xmlns:xlink="http://www.w3.org/1999/xlink" content-type="arpha" xlink:type="simple">C9408DD6-D40E-540C-A499-7DEF0A261593</object-id>
              <tp:taxon-name-part taxon-name-part-type="genus" reg="Ophiclypeus">Ophiclypeus</tp:taxon-name-part>
              <tp:taxon-name-part taxon-name-part-type="species" reg="dvaravati">dvaravati</tp:taxon-name-part>
              <object-id xmlns:xlink="http://www.w3.org/1999/xlink" content-type="zoobank" xlink:type="simple">https://zoobank.org/1705521A-4233-4AE2-A781-C32F4D481247</object-id>
            </tp:taxon-name><tp:taxon-authority>Ghafouri Moghaddam, Quicke &amp; Butcher</tp:taxon-authority><tp:taxon-status xmlns:xlink="http://www.w3.org/1999/xlink" xlink:type="simple">sp. nov.</tp:taxon-status><xref ref-type="fig" rid="F2">Fig. 2A–H</xref></tp:nomenclature><tp:treatment-sec sec-type="type material" id="SECID0ES1AE"><title>Type material.</title><p><bold><italic>Holotype</italic>.</bold> Thailand • ♀; Chulalongkorn University campus, Cham Phak Phaeo, Kaeng Khoi District, Saraburi, Thailand; <named-content xmlns:xlink="http://www.w3.org/1999/xlink" content-type="dwc:verbatimCoordinates" xlink:type="simple"><named-content content-type="geo-json" specific-use="{&#34;type&#34;:&#34;Point&#34;,&#34;coordinates&#34;:[101.032569,14.529089]}" id="NCID0EA2AE" xlink:type="simple">14°31’44.72”N, 101°1’57.25”E</named-content></named-content>; 25.vi.2016; P. Kerkig; collected in an edge of secondary forest near to a large reservoir using Malaise Trap. The type is deposited in the Collection of the Insect Museum, Chulalongkorn University Museum of Natural History (Bangkok, Thailand, CUMZ).</p></tp:treatment-sec><tp:treatment-sec sec-type="diagnosis" id="SECID0EF2AE"><title>Diagnosis.</title><p>Face with weaker punctures than <italic><tp:taxon-name><tp:taxon-name-part taxon-name-part-type="genus" reg="Ophiclypeus">O.</tp:taxon-name-part><tp:taxon-name-part taxon-name-part-type="species" reg="chiangmaiensis">chiangmaiensis</tp:taxon-name-part></tp:taxon-name></italic> sp. nov. (Fig. <xref ref-type="fig" rid="F2">2D</xref>). Malar space 0.9× longer than basal width of mandible (Fig. <xref ref-type="fig" rid="F2">2D</xref>). Mesoscutum with weak punctures (Fig. <xref ref-type="fig" rid="F2">2G</xref>). Mesopleuron dorsally smooth, ventrally weakly punctate (Fig. <xref ref-type="fig" rid="F2">2B</xref>). Fore femur apically pale orange. Apical quarter of fore wing infuscate (Fig. <xref ref-type="fig" rid="F2">2A</xref>). 3r of hind wing absent (Fig. <xref ref-type="fig" rid="F2">2A</xref>). Propodeal areola nearly a rhombus and its ratio (median length to width) = 0.4 (Fig. <xref ref-type="fig" rid="F2">2H</xref>). Y-shaped suture of <abbrev xmlns:xlink="http://www.w3.org/1999/xlink" xlink:title="first metasomal tergum" id="ABBRID0ES3AE" xlink:type="simple">T1</abbrev> entirely smooth; inner space of Y-shaped suture of <abbrev xmlns:xlink="http://www.w3.org/1999/xlink" xlink:title="first metasomal tergum" id="ABBRID0EW3AE" xlink:type="simple">T1</abbrev> slightly sculptured entirely (Fig. <xref ref-type="fig" rid="F2">2H</xref>).</p></tp:treatment-sec><tp:treatment-sec sec-type="description" id="SECID0E53AE"><title>Description.</title><p>Body length 4.6 mm.</p><p><bold><italic>Head</italic>.</bold> Antenna with 38 segments. Face width slightly less than its height. Malar space 0.9× longer than basal width of mandible. Width of anterior ocellus 0.7× longer than <abbrev xmlns:xlink="http://www.w3.org/1999/xlink" xlink:title="distance between posterior ocelli" id="ABBRID0EK4AE" xlink:type="simple">POL</abbrev>. Median width of eye about 1.0× longer than the median width of gena in lateral view. Clypeus 1.5× longer than its height.</p><p><bold><italic>Mesosoma</italic>.</bold> Scutellar sulcus bearing five or six carinae. Pronotum medially crenulate, postero-dorsally carinate. Mesopleuron dorsally smooth with sparse setae, medially smooth without setae, ventrally finely punctate. Propodeum 0.4× longer than its median width, strongly rugulose; median areola 1.5× longer than its maximum width.</p><p><bold><italic>Legs</italic>.</bold> Basal spur on the fore tibia 0.8× longer than length of basitarsus. Basal spur on the mid tibia 0.9× longer than length of basitarsus. Hind tibia without apical cup-like projection; basal spur on the hind tibia 0.7× longer than length of basitarsus; hind claw with four teeth.</p><p><bold><italic>Wings</italic>.</bold> Fore wing 4.2 mm; second submarginal cell 3.0× longer than height; pterostigma about 2.8× longer than wide medially. 3r of hind wing basally absent.</p><p><bold><italic>Metasoma</italic>.</bold><abbrev xmlns:xlink="http://www.w3.org/1999/xlink" xlink:title="first metasomal tergum" id="ABBRID0EK5AE" xlink:type="simple">T1</abbrev> 1.1× longer than its posterior width, separated with lateral tergum by weakly different color; Y-shaped suture entirely smooth; inner space of Y-shaped suture entirely slightly sculptured. <abbrev xmlns:xlink="http://www.w3.org/1999/xlink" xlink:title="second metasomal tergum" id="ABBRID0EO5AE" xlink:type="simple">T2</abbrev> 0.2× longer than its posterior width, with curved posterior margin, 0.6× longer than <abbrev xmlns:xlink="http://www.w3.org/1999/xlink" xlink:title="third metasomal tergum" id="ABBRID0ES5AE" xlink:type="simple">T3</abbrev>. <abbrev xmlns:xlink="http://www.w3.org/1999/xlink" xlink:title="third metasomal tergum" id="ABBRID0EW5AE" xlink:type="simple">T3</abbrev> 0.4× longer than its posterior width. Protruded ovipositor sheath 0.6× longer than length of hind basitarsus.</p><p><bold><italic>Color</italic>.</bold> Body mostly black or dark brown except for the following, which are pale orange or yellow: area between lateral clypeus and dorsal mandible; apical and penultimate maxillary palpomeres; glossa; apical fore femur; entire fore tibia, fore tarsus, and mid tarsus; basal mid tibia and hind tibia; tibial spurs; <abbrev xmlns:xlink="http://www.w3.org/1999/xlink" xlink:title="first metasomal tergum" id="ABBRID0EB6AE" xlink:type="simple">T1</abbrev> laterally; ovipositor. Wings hyaline basally and infuscate at apical fourth. Stigma mostly dark except for base and apex. The color pattern is similar to a pattern of <italic><tp:taxon-name><tp:taxon-name-part taxon-name-part-type="genus" reg="Ophiclypeus">O.</tp:taxon-name-part><tp:taxon-name-part taxon-name-part-type="species" reg="chiangmaiensis">chiangmaiensis</tp:taxon-name-part></tp:taxon-name></italic> sp. nov., but much darker metasoma and without whitish leg parts.</p><p><bold>Male.</bold> Unknown.</p></tp:treatment-sec><tp:treatment-sec sec-type="biology" id="SECID0EU6AE"><title>Biology.</title><p>Unknown.</p></tp:treatment-sec><tp:treatment-sec sec-type="distribution" id="SECID0EZ6AE"><title>Distribution.</title><p><italic><tp:taxon-name><tp:taxon-name-part taxon-name-part-type="genus" reg="Ophiclypeus">Ophiclypeus</tp:taxon-name-part><tp:taxon-name-part taxon-name-part-type="species" reg="dvaravati">dvaravati</tp:taxon-name-part></tp:taxon-name></italic> sp. nov. is known from Saraburi, Thailand (Fig. <xref ref-type="fig" rid="F4">4</xref>).</p></tp:treatment-sec><tp:treatment-sec sec-type="etymology" id="SECID0EPAAG"><title>Etymology.</title><p>This species is named after Dvaravati, an ancient Mon kingdom from the 7<sup>th</sup> to 11<sup>th</sup> century, which was located in what is now central Thailand.</p></tp:treatment-sec><tp:treatment-sec><!--Section generated to contain objects referenced in tp:taxon-treatment.--><fig id="F2" position="float" orientation="portrait"><object-id xmlns:xlink="http://www.w3.org/1999/xlink" content-type="doi" xlink:type="simple">10.3897/zookeys.1180.100106.figure2</object-id><object-id xmlns:xlink="http://www.w3.org/1999/xlink" content-type="arpha" xlink:type="simple">656BDD87-499D-55CC-8CBE-C4BC432E8F58</object-id><label>Figure 2.</label><caption><p><italic><tp:taxon-name><tp:taxon-name-part taxon-name-part-type="genus" reg="Ophiclypeus">Ophiclypeus</tp:taxon-name-part><tp:taxon-name-part taxon-name-part-type="species" reg="dvaravati">dvaravati</tp:taxon-name-part></tp:taxon-name></italic> sp. nov. <bold>A</bold> lateral habitus <bold>B</bold> lateral mesosoma <bold>C</bold> lateral metasoma <bold>D</bold> anterior head <bold>E</bold> dorsal head <bold>F</bold> lateral head <bold>G</bold> mesoscutum <bold>H</bold> dorsal propodeum and metasoma.</p></caption><graphic xmlns:xlink="http://www.w3.org/1999/xlink" xlink:href="zookeys-1180-067_article-100106__-g002.jpg" position="float" orientation="portrait" xlink:type="simple" id="oo_906071.jpg"><uri content-type="original_file" xlink:type="simple">https://binary.pensoft.net/fig/906071</uri></graphic></fig><fig id="F4" position="float" orientation="portrait"><object-id xmlns:xlink="http://www.w3.org/1999/xlink" content-type="doi" xlink:type="simple">10.3897/zookeys.1180.100106.figure4</object-id><object-id xmlns:xlink="http://www.w3.org/1999/xlink" content-type="arpha" xlink:type="simple">0F4485E2-8781-5384-8C7F-E7A1295564BF</object-id><label>Figure 4.</label><caption><p>Distribution map of <italic><tp:taxon-name><tp:taxon-name-part taxon-name-part-type="genus" reg="Ophiclypeus">Ophiclypeus</tp:taxon-name-part></tp:taxon-name></italic> species.</p></caption><graphic xmlns:xlink="http://www.w3.org/1999/xlink" xlink:href="zookeys-1180-067_article-100106__-g004.jpg" position="float" orientation="portrait" xlink:type="simple" id="oo_906073.jpg"><uri content-type="original_file" xlink:type="simple">https://binary.pensoft.net/fig/906073</uri></graphic></fig></tp:treatment-sec></tp:taxon-treatment>
