# Supplementary material for: ﻿Ophiclypeus, a new genus of Cardiochilinae Ashmead (Hymenoptera, Braconidae) from the Oriental region with descriptions of three new species
Source: Zookeys. 2023 Sep 15;1180:67–79. doi: 10.3897/zookeys.1180.100106 (PMC10517412; doi:10.3897/zookeys.1180.100106)
Supplement: XML Treatment for Ophiclypeus junyani [file zookeys.1180.100106-treatment4.xml]

<!DOCTYPE tp:taxon-treatment
  PUBLIC "-//TaxonX//DTD Taxonomic Treatment Publishing DTD v0 20100105//EN" "tax-treatment-NSO.dtd">
<tp:taxon-treatment xmlns:tp="http://www.plazi.org/taxpub"><tp:treatment-meta><kwd-group><label>Taxon classification</label><kwd>
                <named-content content-type="kingdom">Animalia</named-content>
              </kwd><kwd>
                <named-content content-type="order">Hymenoptera</named-content>
              </kwd><kwd>
                <named-content content-type="family">Braconidae</named-content>
              </kwd></kwd-group><mixed-citation publication-type="journal"><person-group><name><surname>Kang</surname><given-names>Ilgoo</given-names></name><name><surname>Ghafouri Moghaddam</surname><given-names>Mostafa</given-names></name><name><surname>Sharkey</surname><given-names>Michael J.</given-names></name><name><surname>Quicke</surname><given-names>Donald L. J.</given-names></name><name><surname>Butcher</surname><given-names>Buntika A.</given-names></name><name><surname>Carlton</surname><given-names>Christopher E.</given-names></name></person-group><article-title>﻿<italic><tp:taxon-name><tp:taxon-name-part taxon-name-part-type="genus" reg="Ophiclypeus">Ophiclypeus</tp:taxon-name-part></tp:taxon-name></italic>, a new genus of <tp:taxon-name><tp:taxon-name-part taxon-name-part-type="subfamily">Cardiochilinae</tp:taxon-name-part></tp:taxon-name> Ashmead (<tp:taxon-name><tp:taxon-name-part taxon-name-part-type="order">Hymenoptera</tp:taxon-name-part></tp:taxon-name>, <tp:taxon-name><tp:taxon-name-part taxon-name-part-type="family">Braconidae</tp:taxon-name-part></tp:taxon-name>) from the Oriental region with descriptions of three new species</article-title><source>Zookeys</source><day>15</day><month>09</month><year>2023</year><volume>1180</volume><fpage>67</fpage><lpage>79</lpage><pub-id pub-id-type="doi">10.3897/zookeys.1180.100106</pub-id></mixed-citation></tp:treatment-meta><tp:nomenclature><label>﻿</label><tp:taxon-name>
              <object-id xmlns:xlink="http://www.w3.org/1999/xlink" content-type="arpha" xlink:type="simple">5D522A60-9301-5825-B7C2-F617DFAD02AE</object-id>
              <tp:taxon-name-part taxon-name-part-type="genus" reg="Ophiclypeus">Ophiclypeus</tp:taxon-name-part>
              <tp:taxon-name-part taxon-name-part-type="species" reg="junyani">junyani</tp:taxon-name-part>
              <object-id xmlns:xlink="http://www.w3.org/1999/xlink" content-type="zoobank" xlink:type="simple">https://zoobank.org/C967E257-A3AB-4D32-88A1-4EFBF786AEDC</object-id>
            </tp:taxon-name><tp:taxon-authority>Kang</tp:taxon-authority><tp:taxon-status xmlns:xlink="http://www.w3.org/1999/xlink" xlink:type="simple">sp. nov.</tp:taxon-status><xref ref-type="fig" rid="F3">Fig. 3A–F</xref></tp:nomenclature><tp:treatment-sec sec-type="type material" id="SECID0EHCAG"><title>Type materials.</title><p><bold><italic>Holotype</italic>.</bold> Formosa (Taiwan) • ♀; Taihorinsho (Dalin, Chiayi); xi.1909; H. Sauter. <bold><italic>Paratype</italic></bold> Same as holotype except for Takao (Kaohsiung); 1907. Both specimens are deposited in <named-content xmlns:xlink="http://www.w3.org/1999/xlink" content-type="dwc:institutional_code" xlink:title="Hungarian Natural History Museum" xlink:href="http://grbio.org/institution/hungarian-natural-history-museum" xlink:type="simple">HNHM</named-content>.</p></tp:treatment-sec><tp:treatment-sec sec-type="diagnosis" id="SECID0EZCAG"><title>Diagnosis.</title><p>Adult body size larger than that of <italic><tp:taxon-name><tp:taxon-name-part taxon-name-part-type="genus" reg="Ophiclypeus">O.</tp:taxon-name-part><tp:taxon-name-part taxon-name-part-type="species" reg="chiangmaiensis">chiangmaiensis</tp:taxon-name-part></tp:taxon-name></italic> sp. nov. Face with weaker punctures than <italic><tp:taxon-name><tp:taxon-name-part taxon-name-part-type="genus" reg="Ophiclypeus">O.</tp:taxon-name-part><tp:taxon-name-part taxon-name-part-type="species" reg="chiangmaiensis">chiangmaiensis</tp:taxon-name-part></tp:taxon-name></italic> sp. nov. (Fig. <xref ref-type="fig" rid="F3">3E</xref>). Malar space 1.8× longer than basal width of mandible (Fig. <xref ref-type="fig" rid="F3">3E</xref>). Mesoscutum with weak punctures (Fig. <xref ref-type="fig" rid="F3">3C</xref>). Mesopleuron dorsally with weaker punctures than <italic><tp:taxon-name><tp:taxon-name-part taxon-name-part-type="genus" reg="Ophiclypeus">O.</tp:taxon-name-part><tp:taxon-name-part taxon-name-part-type="species" reg="chiangmaiensis">chiangmaiensis</tp:taxon-name-part></tp:taxon-name></italic> sp. nov. (Fig. <xref ref-type="fig" rid="F3">3B</xref>). Fore femur entirely darker (Fig. <xref ref-type="fig" rid="F3">3A</xref>). Apical half of fore wing infuscate (Fig. <xref ref-type="fig" rid="F3">3A</xref>). The ratio of propodeum (median length to width) = 0.6 (Fig. <xref ref-type="fig" rid="F3">3D</xref>). Propodeal areola broad and nearly a rhombus (Fig. <xref ref-type="fig" rid="F3">3D</xref>). Inner space of Y-shaped suture sculptured anteriorly (Fig. <xref ref-type="fig" rid="F3">3D</xref>). Y-shaped suture anteriorly crenulate and posteriorly smooth (Fig. <xref ref-type="fig" rid="F3">3D</xref>).</p></tp:treatment-sec><tp:treatment-sec sec-type="description" id="SECID0EIFAG"><title>Description.</title><p>Body length 7.3 mm.</p><p><bold><italic>Head</italic>.</bold> Antenna with 40 segments. Face width 1.1× longer than its height (1.05:0.93). Width of anterior ocellus 0.8× longer than <abbrev xmlns:xlink="http://www.w3.org/1999/xlink" xlink:title="distance between posterior ocelli" id="ABBRID0EUFAG" xlink:type="simple">POL</abbrev> (0.15:0.18). Median width of eye about 0.7× longer than the median width of gena in lateral view (0.44:0.58). Clypeus 1.9× longer than its height (0.70:0.36). Malar space 1.8× longer than basal width of mandible (0.29:0.16).</p><p><bold><italic>Mesosoma</italic>.</bold> Scutellar sulcus bearing five or six carinae. Pronotum medially carinate, posteriorly crenulate. Mesopleuron dorsally rugulose, medially smooth, ventrally punctate (anteriorly with stronger punctures). Propodeum 0.6× longer than its median width (0.79:1.44), strongly rugulose; median areola 1.8× longer than its maximum width (0.66:0.37) and nearly rhombus-shaped.</p><p><bold><italic>Legs</italic>.</bold> Basal spur on the fore tibia 0.8× longer than length of basitarsus (0.48:0.60). Basal spur on the mid tibia 0.9× longer than length of basitarsus (0.68:0.80). Hind tibia without apical cup-like projection; basal spur on the hind tibia 0.6× longer than length of basitarsus (0.74:1.18); hind claw with four teeth.</p><p><bold><italic>Wings</italic>.</bold> Fore wing 6.5 mm; second submarginal cell 2.8× longer than height (1.21:0.43); stigma about 3.1× longer than wide medially (1.33:0.43).</p><p><bold><italic>Metasoma</italic>.</bold><abbrev xmlns:xlink="http://www.w3.org/1999/xlink" xlink:title="first metasomal tergum" id="ABBRID0EUGAG" xlink:type="simple">T1</abbrev> 1.3× longer than its posterior width (1.00:0.79), separated with lateral tergum by color; Y-shaped suture anteriorly crenulate and posteriorly smooth; inner space of Y-shaped suture anteriorly sculptured. <abbrev xmlns:xlink="http://www.w3.org/1999/xlink" xlink:title="second metasomal tergum" id="ABBRID0EYGAG" xlink:type="simple">T2</abbrev> 0.2× longer than its posterior width (0.36:1.58), with curved posterior margin, 0.6× longer than <abbrev xmlns:xlink="http://www.w3.org/1999/xlink" xlink:title="third metasomal tergum" id="ABBRID0E3GAG" xlink:type="simple">T3</abbrev> (0.36:0.61). <abbrev xmlns:xlink="http://www.w3.org/1999/xlink" xlink:title="third metasomal tergum" id="ABBRID0EAHAG" xlink:type="simple">T3</abbrev> 0.4× longer than its posterior width (0.61:1.65). Protruded ovipositor sheath 0.3× longer than length of hind basitarsus (0.38:1.18).</p><p><bold><italic>Color</italic>.</bold> Body mostly black or dark brown except for the following, which are pale yellow or white: apical mandible, basal tibiae, fore and mid tarsi, fore and mid tibial spurs. Wings mostly clear at basal half and mostly infuscate at apical half. Pterostigma entirely dark.</p><p><bold>Male.</bold> Unknown.</p></tp:treatment-sec><tp:treatment-sec sec-type="biology" id="SECID0EPHAG"><title>Biology.</title><p>Unknown.</p></tp:treatment-sec><tp:treatment-sec sec-type="distribution" id="SECID0EUHAG"><title>Distribution.</title><p><italic><tp:taxon-name><tp:taxon-name-part taxon-name-part-type="genus" reg="Ophiclypeus">Ophiclypeus</tp:taxon-name-part><tp:taxon-name-part taxon-name-part-type="species" reg="junyani">junyani</tp:taxon-name-part></tp:taxon-name></italic> sp. nov. is known from Dalin and Kaohsiung, Taiwan (Fig. <xref ref-type="fig" rid="F4">4</xref>).</p></tp:treatment-sec><tp:treatment-sec sec-type="etymology" id="SECID0EJIAG"><title>Etymology.</title><p>Named in honor of Mr Junyan Chen, PhD candidate in the Department of Entomology at LSU AgCenter, for his help with the first author’s research. Mr Chen has fond memories of a trip to Dalin, Taiwan.</p></tp:treatment-sec><tp:treatment-sec><!--Section generated to contain objects referenced in tp:taxon-treatment.--><fig id="F3" position="float" orientation="portrait"><object-id xmlns:xlink="http://www.w3.org/1999/xlink" content-type="doi" xlink:type="simple">10.3897/zookeys.1180.100106.figure3</object-id><object-id xmlns:xlink="http://www.w3.org/1999/xlink" content-type="arpha" xlink:type="simple">0384EAA6-0B1D-5C34-8807-79736CEF873E</object-id><label>Figure 3.</label><caption><p><italic><tp:taxon-name><tp:taxon-name-part taxon-name-part-type="genus" reg="Ophiclypeus">Ophiclypeus</tp:taxon-name-part><tp:taxon-name-part taxon-name-part-type="species" reg="junyani">junyani</tp:taxon-name-part></tp:taxon-name></italic> sp. nov. <bold>A</bold> lateral habitus <bold>B</bold> lateral mesosoma <bold>C</bold> dorsal head and mesoscutum <bold>D</bold> dorsal propodeum and metasoma <bold>E</bold> anterior head <bold>F</bold> lateral metasoma; arrows show ovipositor length.</p></caption><graphic xmlns:xlink="http://www.w3.org/1999/xlink" xlink:href="zookeys-1180-067_article-100106__-g003.jpg" position="float" orientation="portrait" xlink:type="simple" id="oo_906072.jpg"><uri content-type="original_file" xlink:type="simple">https://binary.pensoft.net/fig/906072</uri></graphic></fig><fig id="F4" position="float" orientation="portrait"><object-id xmlns:xlink="http://www.w3.org/1999/xlink" content-type="doi" xlink:type="simple">10.3897/zookeys.1180.100106.figure4</object-id><object-id xmlns:xlink="http://www.w3.org/1999/xlink" content-type="arpha" xlink:type="simple">0F4485E2-8781-5384-8C7F-E7A1295564BF</object-id><label>Figure 4.</label><caption><p>Distribution map of <italic><tp:taxon-name><tp:taxon-name-part taxon-name-part-type="genus" reg="Ophiclypeus">Ophiclypeus</tp:taxon-name-part></tp:taxon-name></italic> species.</p></caption><graphic xmlns:xlink="http://www.w3.org/1999/xlink" xlink:href="zookeys-1180-067_article-100106__-g004.jpg" position="float" orientation="portrait" xlink:type="simple" id="oo_906073.jpg"><uri content-type="original_file" xlink:type="simple">https://binary.pensoft.net/fig/906073</uri></graphic></fig></tp:treatment-sec></tp:taxon-treatment>
